# Supplementary material for: Multidimensional phenotyping predicts lifespan and quantifies health in Caenorhabditis elegans
Source: PLoS Comput Biol. 2020 Jul 21;16(7):e1008002. doi: 10.1371/journal.pcbi.1008002 (PMC7394451; doi:10.1371/journal.pcbi.1008002)
Supplement: S1 Table — Spearman’s correlation coefficients with relative age were calculated for each feature after mechanical stimulation. (XLSX) [file pcbi.1008002.s003.xlsx]

## Sheet: Sheet1
	Features	Correlation Coefficient
	d_curvature_mean_hips_abs_90th	0.904455
	d_curvature_mean_midbody_abs_90th	0.903809
	d_curvature_mean_hips_90th	0.901112
	d_curvature_mean_hips_10th	0.900553
	d_curvature_hips_abs_90th	0.897928
	d_curvature_mean_hips_abs_IQR	0.897525
	d_curvature_mean_midbody_90th	0.895775
	d_curvature_hips_90th	0.895562
	d_curvature_mean_midbody_10th	0.894084
	d_curvature_hips_10th	0.893071
	d_curvature_mean_midbody_abs_IQR	0.892375
	d_curvature_neck_abs_90th	0.88881
	d_curvature_hips_abs_IQR	0.8872
	d_curvature_midbody_abs_90th	0.884032
	d_curvature_neck_90th	0.88096
	d_angular_velocity_hips_abs_90th	0.879355
	relative_to_body_angular_velocity_hips_abs_90th	0.878539
	d_curvature_neck_10th	0.877702
	relative_to_hips_angular_velocity_tail_tip_abs_90th	0.877574
	d_eigen_projection_3_abs_90th	0.877458
	d_relative_to_body_angular_velocity_hips_abs_90th	0.877194
	d_curvature_midbody_90th	0.876065
	d_curvature_mean_neck_abs_90th	0.875954
	d_relative_to_body_angular_velocity_neck_abs_90th	0.875595
	relative_to_body_angular_velocity_neck_abs_90th	0.874381
	d_curvature_midbody_10th	0.872683
	d_curvature_neck_abs_IQR	0.871844
	d_relative_to_hips_angular_velocity_tail_tip_abs_90th	0.871348
	angular_velocity_neck_abs_90th	0.87007
	d_angular_velocity_midbody_abs_90th	0.869725
	angular_velocity_midbody_abs_90th	0.868017
	d_angular_velocity_hips_10th	0.867396
	relative_to_hips_angular_velocity_tail_tip_10th	0.867249
	d_curvature_mean_neck_90th	0.866678
	relative_to_body_angular_velocity_hips_90th	0.866313
	d_angular_velocity_tail_base_abs_90th	0.866275
	angular_velocity_hips_abs_90th	0.865327
	relative_to_hips_angular_velocity_tail_tip_90th	0.865262
	angular_velocity_hips_10th	0.86477
	relative_to_body_angular_velocity_hips_10th	0.864653
	d_angular_velocity_hips_abs_IQR	0.8645
	d_curvature_mean_neck_10th	0.86414
	d_relative_to_body_angular_velocity_hips_10th	0.863901
	d_angular_velocity_hips_90th	0.863896
	angular_velocity_hips_abs_IQR	0.863847
	d_curvature_mean_neck_abs_IQR	0.863222
	relative_to_body_angular_velocity_hips_abs_IQR	0.863064
	d_curvature_mean_hips_abs_50th	0.862289
	d_curvature_std_midbody_90th	0.86224
	relative_to_hips_angular_velocity_tail_tip_abs_IQR	0.862117
	d_curvature_mean_hips_IQR	0.861786
	d_relative_to_body_angular_velocity_neck_10th	0.861474
	d_relative_to_body_angular_velocity_hips_90th	0.861337
	d_curvature_std_midbody_10th	0.861157
	d_curvature_std_midbody_abs_90th	0.860953
	d_angular_velocity_neck_abs_90th	0.860928
	d_curvature_hips_abs_50th	0.860747
	relative_to_body_angular_velocity_neck_10th	0.860672
	d_eigen_projection_3_10th	0.86062
	d_curvature_hips_IQR	0.860606
	d_relative_to_body_angular_velocity_hips_abs_IQR	0.860283
	d_relative_to_body_angular_velocity_neck_90th	0.859964
	relative_to_body_angular_velocity_neck_90th	0.859802
	d_relative_to_hips_angular_velocity_tail_tip_10th	0.858944
	relative_to_body_angular_velocity_neck_abs_IQR	0.858268
	d_curvature_mean_midbody_IQR	0.858019
	d_angular_velocity_midbody_90th	0.857934
	d_relative_to_body_angular_velocity_neck_abs_IQR	0.857743
	d_curvature_mean_midbody_abs_50th	0.85763
	d_eigen_projection_3_abs_IQR	0.857131
	d_eigen_projection_3_90th	0.857087
	angular_velocity_hips_90th	0.856867
	angular_velocity_tail_base_abs_IQR	0.856154
	d_relative_to_hips_angular_velocity_tail_tip_abs_IQR	0.856039
	d_angular_velocity_midbody_10th	0.855562
	angular_velocity_midbody_abs_IQR	0.855332
	angular_velocity_neck_abs_IQR	0.855068
	d_curvature_mean_tail_10th	0.854857
	d_relative_to_hips_angular_velocity_tail_tip_90th	0.854602
	d_angular_velocity_tail_base_10th	0.854442
	d_angular_velocity_tail_base_90th	0.85442
	angular_velocity_midbody_10th	0.854363
	d_angular_velocity_midbody_abs_IQR	0.853629
	angular_velocity_neck_90th	0.853052
	angular_velocity_neck_10th	0.852939
	d_curvature_std_midbody_abs_IQR	0.852239
	angular_velocity_tail_base_abs_90th	0.851264
	angular_velocity_tail_base_10th	0.851207
	d_curvature_mean_tail_90th	0.851155
	d_curvature_mean_tail_abs_90th	0.85108
	d_angular_velocity_tail_base_abs_IQR	0.850971
	d_eigen_projection_2_abs_90th	0.850602
	d_angular_velocity_neck_10th	0.850375
	angular_velocity_midbody_90th	0.850318
	angular_velocity_tail_base_90th	0.850107
	d_curvature_midbody_abs_50th	0.849989
	d_curvature_midbody_IQR	0.849712
	angular_velocity_abs_IQR	0.84935
	d_curvature_neck_abs_50th	0.847361
	d_curvature_neck_IQR	0.847171
