# Supplementary material for: Multidimensional phenotyping predicts lifespan and quantifies health in Caenorhabditis elegans
Source: PLoS Comput Biol. 2020 Jul 21;16(7):e1008002. doi: 10.1371/journal.pcbi.1008002 (PMC7394451; doi:10.1371/journal.pcbi.1008002)
Supplement: S2 Table — (XLSX) [file pcbi.1008002.s004.xlsx]

## Sheet: Table S2
	Principal components	% Variance explained
	1	39.178
	2	10.1384
	3	4.10423
	4	3.78726
	5	2.8199
	6	2.14112
	7	1.83318
	8	1.5254
	9	1.37947
	10	1.27316
