# Supplementary material for: Multidimensional phenotyping predicts lifespan and quantifies health in Caenorhabditis elegans
Source: PLoS Comput Biol. 2020 Jul 21;16(7):e1008002. doi: 10.1371/journal.pcbi.1008002 (PMC7394451; doi:10.1371/journal.pcbi.1008002)
Supplement: S3 Table — (XLSX) [file pcbi.1008002.s005.xlsx]

## Sheet: Sheet1
		Predictors of age	Predictors of prognosis	Predictors of lifespan
	Additive selection	relative_to_body_angular_velocity_hips_abs_90th	d_eigen_projection_3_abs_90th	angular_velocity_head_base_abs_IQR
		d_relative_to_body_radial_velocity_head_tip_10th	d_relative_to_head_base_radial_velocity_head_tip_IQR	path_coverage_body_norm
		path_transit_time_midbody_norm_95th	path_transit_time_tail_norm_95th	eigen_projection_7_abs_50th
		relative_to_head_base_radial_velocity_head_tip_IQR	width_head_base_10th	d_eigen_projection_7_10th
		motion_mode_backward_frequency	path_coverage_tail	path_transit_time_body_norm_95th
		angular_velocity_tail_tip_abs_IQR	d_speed_90th	d_curvature_mean_head_abs_10th
		d_curvature_std_hips_abs_50th	d_curvature_mean_hips_abs_IQR	turn_inter_fraction
		path_density_tail_norm_95th	speed_head_tip_90th	d_length_10th
		relative_to_head_base_angular_velocity_head_tip_abs_IQR	relative_to_body_speed_midbody_10th	d_eigen_projection_4_abs_50th
		angular_velocity_head_base_abs_IQR	d_relative_to_body_angular_velocity_neck_abs_IQR	motion_mode_forward_frequency
		d_blob_solidity_IQR	d_eigen_projection_7_abs_90th	d_relative_to_body_radial_velocity_neck_IQR
		d_eigen_projection_5_10th	d_relative_to_neck_angular_velocity_head_tip_abs_90th	d_speed_tail_tip_IQR
		angular_velocity_head_tip_abs_90th	d_curvature_head_abs_10th	relative_to_neck_angular_velocity_head_tip_abs_IQR
		d_width_tail_base_90th	d_relative_to_neck_angular_velocity_head_tip_abs_IQR	speed_head_tip_90th
		d_area_norm_IQR	d_relative_to_head_base_radial_velocity_head_tip_10th	d_curvature_mean_head_abs_50th
		d_relative_to_head_base_radial_velocity_head_tip_50th	d_curvature_head_abs_50th	curvature_mean_neck_90th
		relative_to_hips_radial_velocity_tail_tip_50th	blob_hu5_50th	d_relative_to_tail_base_radial_velocity_tail_tip_50th
		blob_box_length_90th	curvature_mean_neck_90th	path_density_tail_norm_95th
		eigen_projection_1_abs_50th	d_relative_to_head_base_radial_velocity_head_tip_50th	eigen_projection_1_10th
		d_curvature_mean_midbody_90th	path_density_body_95th	d_area_10th
		d_curvature_mean_neck_abs_10th	d_blob_perimeter_10th	eigen_projection_1_abs_50th
		relative_to_tail_base_radial_velocity_tail_tip_90th	relative_to_neck_radial_velocity_head_tip_50th	curvature_head_IQR
		relative_to_neck_angular_velocity_head_tip_abs_90th	relative_to_head_base_radial_velocity_head_tip_90th	curvature_mean_head_10th
		curvature_neck_90th	blob_compactness_10th	d_relative_to_body_radial_velocity_tail_tip_50th
		blob_quirkiness_10th	d_blob_area_50th	d_blob_hu1_50th
		d_curvature_std_neck_abs_10th	d_curvature_mean_hips_50th	blob_quirkiness_50th
		motion_mode_paused_frequency	d_blob_hu3_IQR	d_relative_to_body_angular_velocity_tail_tip_50th
		eigen_projection_3_50th	path_density_midbody_95th	d_blob_area_IQR
		curvature_tail_90th	curvature_std_tail_norm_90th	d_path_curvature_body_norm_50th
		curvature_head_abs_50th	d_speed_tail_tip_90th	d_eigen_projection_4_50th
		d_curvature_hips_abs_IQR	curvature_std_tail_abs_10th	relative_to_body_speed_midbody_50th
		d_curvature_mean_head_abs_IQR	d_eigen_projection_4_50th	motion_mode_paused_frequency
		d_curvature_midbody_10th	d_speed_hips_IQR	curvature_std_tail_norm_90th
		d_speed_tail_tip_10th	speed_head_base_50th	d_path_curvature_tail_norm_abs_10th
		d_speed_neck_10th	d_curvature_midbody_abs_50th	d_path_curvature_body_norm_90th
		eigen_projection_3_10th	relative_to_tail_base_radial_velocity_tail_tip_50th	relative_to_body_radial_velocity_neck_50th
		d_curvature_std_head_abs_10th	d_curvature_mean_neck_norm_90th	d_quirkiness_10th
		d_path_curvature_midbody_norm_IQR	angular_velocity_tail_tip_10th	curvature_mean_head_abs_50th
		d_relative_to_body_angular_velocity_hips_50th	d_blob_box_length_90th	d_angular_velocity_head_tip_50th
		angular_velocity_10th	blob_quirkiness_10th	d_width_midbody_50th
		d_angular_velocity_tail_tip_50th	d_curvature_std_neck_90th	d_curvature_midbody_norm_abs_90th
		d_curvature_std_hips_50th	angular_velocity_tail_base_abs_IQR	d_blob_hu0_IQR
		d_curvature_mean_hips_norm_abs_10th	speed_neck_90th	d_curvature_mean_head_abs_IQR
		blob_quirkiness_90th	eigen_projection_3_abs_IQR	relative_to_body_radial_velocity_tail_tip_50th
		d_curvature_mean_neck_norm_10th	eigen_projection_5_abs_50th	d_width_tail_base_50th
		curvature_mean_neck_abs_90th	path_density_head_norm_95th	d_curvature_head_abs_IQR
		curvature_tail_10th	curvature_neck_abs_10th	d_width_tail_base_90th
		d_curvature_neck_abs_90th	d_curvature_head_10th	motion_mode_forward_fraction
		area_IQR	d_curvature_std_neck_IQR	d_relative_to_body_angular_velocity_neck_50th
		relative_to_body_angular_velocity_tail_tip_abs_10th	d_path_curvature_tail_norm_abs_90th	d_eigen_projection_2_50th
		curvature_midbody_abs_10th	d_blob_hu6_10th	d_relative_to_body_angular_velocity_tail_tip_abs_50th
		curvature_head_abs_IQR	blob_hu3_50th	path_transit_time_head_norm_50th
		d_blob_solidity_90th	motion_mode_paused_duration_50th	d_relative_to_body_speed_midbody_50th
		eigen_projection_5_abs_10th	d_angular_velocity_tail_base_90th	d_angular_velocity_midbody_50th
		curvature_head_abs_10th	curvature_mean_head_10th	relative_to_body_radial_velocity_hips_50th
		d_curvature_std_neck_IQR	curvature_midbody_abs_10th	d_speed_neck_10th
		area_norm_IQR	angular_velocity_hips_IQR	major_axis_10th
		curvature_std_tail_norm_10th	blob_hu4_IQR	d_relative_to_neck_angular_velocity_head_tip_90th
		angular_velocity_hips_50th	blob_hu2_90th	d_blob_hu5_IQR
		d_relative_to_body_angular_velocity_tail_tip_IQR	d_blob_hu6_IQR	d_blob_hu1_90th
		d_blob_compactness_10th	d_path_curvature_tail_norm_abs_IQR	blob_hu5_90th
		d_relative_to_neck_angular_velocity_head_tip_abs_10th	blob_hu5_IQR	d_area_50th
		d_curvature_std_tail_abs_50th	d_curvature_std_neck_abs_50th	curvature_std_midbody_abs_IQR
		eigen_projection_7_90th	d_curvature_mean_neck_abs_10th	d_curvature_std_midbody_50th
		d_curvature_neck_abs_10th	blob_hu5_10th	d_width_midbody_90th
		d_path_curvature_body_norm_50th	d_blob_hu6_90th	relative_to_body_angular_velocity_head_tip_abs_IQR
		curvature_tail_abs_10th	blob_hu6_50th	d_curvature_mean_midbody_50th
		d_curvature_std_hips_IQR	relative_to_body_radial_velocity_tail_tip_90th	eigen_projection_6_abs_10th
		d_eigen_projection_5_abs_50th	relative_to_body_radial_velocity_hips_50th	path_density_head_norm_95th
		curvature_mean_neck_abs_IQR	relative_to_body_angular_velocity_neck_abs_90th	d_area_norm_50th
		eigen_projection_2_abs_IQR	d_relative_to_body_speed_midbody_abs_50th	angular_velocity_midbody_50th
		d_curvature_mean_midbody_abs_IQR	d_curvature_std_neck_abs_10th	curvature_std_tail_abs_IQR
		d_curvature_hips_90th	d_curvature_mean_hips_norm_abs_IQR	path_density_body_95th
		d_relative_to_body_angular_velocity_tail_tip_abs_50th	eigen_projection_4_abs_10th	d_relative_to_body_speed_midbody_abs_10th
		d_curvature_std_neck_abs_50th	curvature_mean_head_90th	turn_inter_frequency
		relative_to_neck_radial_velocity_head_tip_50th	d_quirkiness_50th	d_speed_tail_base_50th
		d_blob_hu4_50th	d_relative_to_hips_angular_velocity_tail_tip_50th	curvature_std_tail_IQR
		angular_velocity_head_base_10th	d_relative_to_body_speed_midbody_IQR	curvature_tail_90th
		d_angular_velocity_tail_tip_90th	blob_hu0_10th	eigen_projection_2_abs_IQR
		d_eigen_projection_5_IQR	d_blob_quirkiness_IQR	d_minor_axis_50th
		d_eigen_projection_7_50th	curvature_midbody_abs_50th	d_angular_velocity_neck_50th
		d_speed_head_base_10th	d_angular_velocity_head_base_abs_10th	d_relative_to_neck_angular_velocity_head_tip_10th
		curvature_mean_head_abs_IQR	minor_axis_50th	angular_velocity_head_base_10th
		d_speed_hips_50th	curvature_mean_tail_abs_10th	path_density_head_95th
		blob_quirkiness_IQR	d_angular_velocity_tail_base_abs_IQR	d_eigen_projection_5_abs_90th
		curvature_mean_neck_IQR	blob_hu4_50th	d_blob_compactness_90th
		d_angular_velocity_hips_50th	d_speed_head_base_10th	eigen_projection_7_IQR
		eigen_projection_4_abs_90th	d_curvature_std_midbody_abs_50th	d_path_curvature_midbody_norm_IQR
		curvature_hips_50th	curvature_std_tail_10th	d_curvature_mean_hips_norm_abs_IQR
		angular_velocity_abs_50th	angular_velocity_abs_IQR	width_head_base_IQR
		curvature_mean_tail_abs_IQR	d_curvature_midbody_norm_abs_50th	d_eigen_projection_7_50th
		relative_to_hips_angular_velocity_tail_tip_50th	d_curvature_head_IQR	d_path_curvature_body_norm_10th
		d_angular_velocity_head_base_10th	angular_velocity_tail_tip_abs_90th	path_density_body_50th
		eigen_projection_6_abs_IQR	eigen_projection_5_abs_10th	curvature_std_neck_abs_IQR
		eigen_projection_6_90th	d_blob_solidity_IQR	d_blob_hu2_50th
		angular_velocity_tail_tip_abs_10th	relative_to_tail_base_angular_velocity_tail_tip_50th	d_blob_hu1_IQR
		d_relative_to_body_angular_velocity_neck_10th	d_angular_velocity_midbody_abs_10th	d_eigen_projection_6_10th
		relative_to_body_angular_velocity_neck_abs_90th	blob_hu4_10th	d_blob_area_10th
		angular_velocity_tail_tip_90th	curvature_std_tail_norm_50th	curvature_head_10th
		d_relative_to_head_base_angular_velocity_head_tip_abs_50th	d_blob_area_10th	relative_to_body_radial_velocity_head_tip_50th
	Iterative selection	relative_to_body_angular_velocity_hips_abs_90th	d_eigen_projection_3_abs_90th	angular_velocity_head_base_abs_IQR
		relative_to_body_angular_velocity_neck_abs_90th	relative_to_hips_angular_velocity_tail_tip_abs_90th	angular_velocity_head_base_abs_90th
		angular_velocity_neck_abs_90th	relative_to_body_angular_velocity_neck_abs_90th	angular_velocity_head_base_90th
		d_eigen_projection_3_abs_90th	relative_to_body_angular_velocity_hips_abs_90th	d_eigen_projection_3_abs_90th
		d_relative_to_body_angular_velocity_hips_abs_90th	d_eigen_projection_3_90th	d_angular_velocity_head_base_abs_90th
		relative_to_body_angular_velocity_hips_10th	relative_to_hips_angular_velocity_tail_tip_10th	angular_velocity_neck_abs_90th
		relative_to_body_angular_velocity_hips_90th	relative_to_hips_angular_velocity_tail_tip_90th	d_relative_to_neck_angular_velocity_head_tip_abs_90th
		relative_to_body_angular_velocity_hips_abs_IQR	d_relative_to_body_angular_velocity_hips_abs_90th	angular_velocity_neck_90th
		relative_to_body_angular_velocity_neck_90th	d_eigen_projection_3_10th	angular_velocity_head_base_10th
		angular_velocity_midbody_abs_90th	d_relative_to_hips_angular_velocity_tail_tip_abs_90th	d_eigen_projection_3_10th
		relative_to_body_angular_velocity_neck_10th	relative_to_body_angular_velocity_neck_90th	d_relative_to_neck_angular_velocity_head_tip_90th
		d_curvature_mean_midbody_abs_90th	d_eigen_projection_3_abs_IQR	relative_to_body_angular_velocity_hips_90th
		relative_to_hips_angular_velocity_tail_tip_abs_90th	angular_velocity_neck_abs_90th	d_angular_velocity_head_base_10th
		d_relative_to_body_angular_velocity_neck_abs_90th	relative_to_body_angular_velocity_hips_10th	d_angular_velocity_neck_abs_90th
		d_angular_velocity_neck_abs_90th	relative_to_hips_angular_velocity_tail_tip_abs_IQR	relative_to_neck_angular_velocity_head_tip_IQR
		angular_velocity_neck_10th	d_curvature_mean_midbody_abs_90th	relative_to_body_angular_velocity_hips_abs_90th
		relative_to_body_angular_velocity_neck_abs_IQR	relative_to_body_angular_velocity_hips_90th	relative_to_neck_angular_velocity_head_tip_abs_50th
		d_eigen_projection_3_90th	d_relative_to_body_angular_velocity_neck_abs_90th	d_angular_velocity_head_base_90th
		angular_velocity_neck_90th	d_curvature_mean_neck_abs_90th	angular_velocity_neck_10th
		d_eigen_projection_3_10th	d_curvature_mean_midbody_10th	d_relative_to_body_angular_velocity_hips_abs_90th
		angular_velocity_midbody_abs_IQR	d_relative_to_hips_angular_velocity_tail_tip_10th	d_eigen_projection_3_90th
		relative_to_hips_angular_velocity_tail_tip_90th	d_angular_velocity_neck_abs_90th	d_angular_velocity_neck_90th
		angular_velocity_neck_abs_IQR	d_curvature_mean_neck_90th	d_relative_to_neck_angular_velocity_head_tip_abs_IQR
		d_curvature_mean_hips_abs_90th	relative_to_body_angular_velocity_neck_abs_IQR	relative_to_neck_angular_velocity_head_tip_90th
		relative_to_hips_angular_velocity_tail_tip_10th	relative_to_body_angular_velocity_neck_10th	relative_to_body_angular_velocity_hips_10th
		angular_velocity_midbody_90th	angular_velocity_midbody_abs_90th	d_relative_to_neck_angular_velocity_head_tip_10th
		d_curvature_mean_hips_10th	relative_to_body_angular_velocity_hips_abs_IQR	relative_to_hips_angular_velocity_tail_tip_90th
		d_curvature_mean_hips_90th	d_relative_to_body_angular_velocity_hips_90th	angular_velocity_neck_abs_IQR
		angular_velocity_hips_abs_IQR	angular_velocity_neck_10th	d_relative_to_neck_angular_velocity_head_tip_IQR
		angular_velocity_hips_abs_90th	d_relative_to_body_angular_velocity_hips_10th	d_angular_velocity_head_base_abs_IQR
		d_curvature_mean_midbody_10th	d_relative_to_hips_angular_velocity_tail_tip_90th	d_relative_to_neck_angular_velocity_head_tip_abs_50th
		angular_velocity_hips_10th	d_relative_to_body_angular_velocity_hips_abs_IQR	d_angular_velocity_head_base_abs_50th
		d_eigen_projection_2_abs_90th	d_curvature_mean_hips_90th	relative_to_hips_angular_velocity_tail_tip_abs_90th
		d_relative_to_body_angular_velocity_hips_10th	d_curvature_neck_abs_90th	relative_to_body_angular_velocity_neck_90th
		d_relative_to_hips_angular_velocity_tail_tip_abs_90th	d_angular_velocity_hips_abs_90th	d_relative_to_hips_angular_velocity_tail_tip_abs_90th
		d_eigen_projection_3_abs_IQR	angular_velocity_neck_90th	relative_to_body_angular_velocity_neck_abs_90th
		d_curvature_neck_abs_90th	d_relative_to_body_angular_velocity_neck_90th	relative_to_neck_angular_velocity_head_tip_10th
		d_relative_to_body_angular_velocity_neck_90th	d_curvature_mean_hips_abs_90th	angular_velocity_head_base_IQR
		d_curvature_mean_neck_abs_90th	d_curvature_neck_90th	angular_velocity_head_base_abs_50th
		d_curvature_mean_midbody_90th	d_angular_velocity_neck_90th	d_relative_to_body_angular_velocity_hips_90th
		angular_velocity_hips_90th	d_curvature_mean_neck_abs_IQR	d_angular_velocity_head_base_IQR
		d_curvature_mean_midbody_abs_IQR	d_relative_to_hips_angular_velocity_tail_tip_abs_IQR	d_eigen_projection_3_abs_50th
		d_angular_velocity_midbody_abs_90th	d_curvature_mean_midbody_90th	d_eigen_projection_2_abs_90th
		d_curvature_mean_hips_abs_IQR	d_curvature_mean_hips_10th	d_angular_velocity_neck_10th
		d_angular_velocity_hips_abs_90th	d_angular_velocity_neck_10th	d_curvature_mean_neck_IQR
		d_relative_to_body_angular_velocity_hips_90th	d_curvature_midbody_abs_90th	d_eigen_projection_3_IQR
		d_curvature_hips_abs_90th	d_relative_to_body_angular_velocity_neck_10th	angular_velocity_midbody_10th
		d_curvature_hips_10th	d_curvature_mean_neck_10th	d_relative_to_body_angular_velocity_neck_abs_90th
		angular_velocity_midbody_10th	d_eigen_projection_2_abs_90th	angular_velocity_neck_abs_50th
		d_curvature_hips_abs_IQR	angular_velocity_head_base_abs_90th	angular_velocity_neck_IQR
		d_curvature_hips_90th	d_curvature_neck_10th	relative_to_neck_angular_velocity_head_tip_abs_90th
		d_curvature_neck_90th	d_angular_velocity_neck_abs_IQR	relative_to_hips_angular_velocity_tail_tip_10th
		relative_to_hips_angular_velocity_tail_tip_abs_IQR	d_angular_velocity_hips_90th	d_eigen_projection_1_90th
		d_relative_to_body_angular_velocity_hips_abs_IQR	d_curvature_midbody_10th	path_coverage_body_norm
		d_curvature_mean_neck_90th	d_curvature_mean_hips_abs_IQR	d_relative_to_body_angular_velocity_hips_10th
		d_angular_velocity_neck_10th	d_angular_velocity_midbody_abs_90th	relative_to_body_angular_velocity_hips_abs_IQR
		d_relative_to_body_angular_velocity_neck_10th	d_curvature_neck_abs_IQR	relative_to_body_angular_velocity_neck_10th
		d_angular_velocity_neck_90th	d_curvature_hips_10th	d_eigen_projection_1_abs_IQR
		d_curvature_neck_10th	angular_velocity_midbody_10th	d_curvature_mean_neck_abs_50th
		d_curvature_midbody_abs_90th	angular_velocity_hips_10th	angular_velocity_midbody_abs_90th
		angular_velocity_head_base_abs_90th	d_curvature_hips_90th	d_eigen_projection_3_abs_IQR
		d_curvature_midbody_10th	angular_velocity_head_base_abs_IQR	d_curvature_mean_neck_10th
		d_angular_velocity_midbody_10th	d_curvature_midbody_90th	d_relative_to_body_angular_velocity_neck_10th
		d_angular_velocity_midbody_90th	d_curvature_mean_midbody_abs_IQR	d_curvature_mean_neck_abs_90th
		d_relative_to_hips_angular_velocity_tail_tip_10th	angular_velocity_hips_abs_90th	d_eigen_projection_2_90th
		d_curvature_mean_neck_10th	angular_velocity_neck_abs_IQR	d_eigen_projection_2_10th
		d_angular_velocity_neck_abs_IQR	d_relative_to_body_angular_velocity_neck_abs_IQR	d_eigen_projection_1_IQR
		angular_velocity_tail_base_abs_IQR	d_angular_velocity_hips_10th	relative_to_body_angular_velocity_hips_abs_50th
		d_angular_velocity_midbody_abs_IQR	d_curvature_hips_abs_90th	relative_to_body_angular_velocity_hips_IQR
		d_angular_velocity_hips_10th	d_angular_velocity_midbody_10th	d_relative_to_body_angular_velocity_hips_abs_IQR
		d_eigen_projection_2_90th	speed_90th	d_relative_to_hips_angular_velocity_tail_tip_10th
		d_angular_velocity_hips_90th	d_curvature_std_midbody_10th	d_eigen_projection_1_abs_50th
		d_curvature_mean_neck_abs_IQR	d_angular_velocity_head_base_abs_90th	d_angular_velocity_neck_IQR
		angular_velocity_head_base_abs_IQR	angular_velocity_midbody_abs_IQR	d_curvature_mean_neck_90th
		d_curvature_midbody_90th	d_eigen_projection_2_10th	d_angular_velocity_neck_abs_IQR
		d_relative_to_hips_angular_velocity_tail_tip_90th	angular_velocity_head_base_90th	d_angular_velocity_neck_abs_50th
		d_relative_to_body_angular_velocity_neck_abs_IQR	relative_to_body_angular_velocity_hips_IQR	relative_to_body_angular_velocity_neck_abs_50th
		d_eigen_projection_2_abs_IQR	d_curvature_hips_abs_IQR	d_relative_to_hips_angular_velocity_tail_tip_90th
		d_curvature_std_midbody_10th	d_eigen_projection_2_90th	relative_to_body_angular_velocity_neck_abs_IQR
		d_eigen_projection_2_10th	relative_to_tail_base_angular_velocity_tail_tip_90th	d_angular_velocity_midbody_90th
		d_curvature_neck_abs_IQR	relative_to_body_angular_velocity_hips_abs_50th	angular_velocity_midbody_90th
		d_angular_velocity_hips_abs_IQR	d_angular_velocity_midbody_abs_IQR	d_angular_velocity_midbody_abs_90th
		angular_velocity_tail_base_90th	d_angular_velocity_hips_abs_IQR	relative_to_body_angular_velocity_neck_IQR
		d_relative_to_hips_angular_velocity_tail_tip_abs_IQR	d_angular_velocity_midbody_90th	d_eigen_projection_2_IQR
		angular_velocity_tail_base_abs_90th	angular_velocity_midbody_90th	relative_to_hips_angular_velocity_tail_tip_IQR
		d_curvature_std_midbody_90th	d_eigen_projection_2_abs_IQR	d_curvature_mean_neck_abs_IQR
		angular_velocity_tail_base_10th	d_relative_to_tail_base_angular_velocity_tail_tip_abs_90th	angular_velocity_midbody_abs_IQR
		d_angular_velocity_head_base_abs_90th	relative_to_body_angular_velocity_neck_abs_50th	angular_velocity_midbody_abs_50th
		d_curvature_mean_hips_abs_50th	speed_midbody_90th	angular_velocity_midbody_IQR
		d_curvature_std_midbody_abs_90th	angular_velocity_head_base_10th	d_eigen_projection_2_abs_50th
		angular_velocity_neck_IQR	d_eigen_projection_3_abs_50th	relative_to_neck_angular_velocity_head_tip_abs_IQR
		angular_velocity_neck_abs_50th	relative_to_body_angular_velocity_neck_IQR	d_relative_to_body_angular_velocity_hips_IQR
		d_curvature_neck_abs_50th	d_eigen_projection_3_IQR	d_angular_velocity_hips_abs_90th
		d_curvature_neck_IQR	d_relative_to_tail_base_angular_velocity_tail_tip_10th	d_relative_to_hips_angular_velocity_tail_tip_abs_IQR
		d_curvature_std_midbody_IQR	d_curvature_mean_neck_IQR	relative_to_hips_angular_velocity_tail_tip_abs_IQR
		d_curvature_mean_hips_IQR	angular_velocity_tail_base_10th	relative_to_hips_angular_velocity_tail_tip_abs_50th
		angular_velocity_head_base_10th	d_curvature_mean_neck_abs_50th	d_eigen_projection_1_10th
		d_curvature_std_midbody_abs_50th	d_curvature_std_midbody_90th	d_eigen_projection_2_abs_IQR
		d_curvature_midbody_abs_IQR	d_curvature_mean_midbody_IQR	d_relative_to_body_angular_velocity_hips_abs_50th
		d_angular_velocity_tail_base_abs_90th	d_angular_velocity_tail_base_90th	d_relative_to_body_angular_velocity_neck_90th
