# Supplementary material for: Multidimensional phenotyping predicts lifespan and quantifies health in Caenorhabditis elegans
Source: PLoS Comput Biol. 2020 Jul 21;16(7):e1008002. doi: 10.1371/journal.pcbi.1008002 (PMC7394451; doi:10.1371/journal.pcbi.1008002)
Supplement: S4 Table — (XLSX) [file pcbi.1008002.s006.xlsx]

## Sheet: Sheet1
	Correlation (basal) > Correlation (stimulation)
	speed_10th
	speed_neck_10th
	speed_head_base_10th
	relative_to_head_base_radial_velocity_head_tip_10th
	speed_midbody_10th
	speed_head_tip_10th
	speed_tail_tip_10th
	length_10th
	area_10th
	width_head_base_10th
	width_midbody_10th
	width_tail_base_10th
	major_axis_10th
	eigen_projection_1_abs_10th
	curvature_head_abs_10th
	curvature_hips_abs_10th
	curvature_midbody_abs_10th
	curvature_neck_abs_10th
	curvature_mean_head_abs_10th
	curvature_mean_neck_abs_10th
	curvature_mean_midbody_abs_10th
	curvature_std_head_abs_10th
	curvature_std_neck_abs_10th
	curvature_std_midbody_abs_10th
	d_relative_to_head_base_radial_velocity_head_tip_10th
	d_eigen_projection_6_abs_10th
	relative_to_body_radial_velocity_hips_50th
	relative_to_neck_radial_velocity_head_tip_50th
	relative_to_hips_radial_velocity_tail_tip_50th
	length_50th
	area_50th
	width_head_base_50th
	width_midbody_50th
	width_tail_base_50th
	quirkiness_50th
	major_axis_50th
	eigen_projection_1_abs_50th
	curvature_head_abs_50th
	curvature_hips_abs_50th
	curvature_midbody_abs_50th
	curvature_neck_abs_50th
	curvature_mean_head_abs_50th
	curvature_mean_neck_abs_50th
	curvature_std_head_abs_50th
	curvature_std_neck_abs_50th
	curvature_std_midbody_abs_50th
	d_speed_head_base_50th
	d_speed_hips_50th
	d_relative_to_tail_base_radial_velocity_tail_tip_50th
	d_area_50th
	d_major_axis_50th
	d_eigen_projection_6_abs_50th
	relative_to_head_base_radial_velocity_head_tip_90th
	length_90th
	area_90th
	width_head_base_90th
	width_midbody_90th
	width_tail_base_90th
	quirkiness_90th
	major_axis_90th
	eigen_projection_1_abs_90th
	curvature_head_abs_90th
	curvature_hips_abs_90th
	curvature_midbody_abs_90th
	curvature_neck_abs_90th
	curvature_tail_abs_90th
	curvature_mean_head_abs_90th
	curvature_mean_neck_abs_90th
	curvature_mean_hips_abs_90th
	curvature_mean_tail_abs_90th
	curvature_std_head_abs_90th
	curvature_std_neck_abs_90th
	curvature_std_midbody_abs_90th
	curvature_std_hips_abs_90th
	d_relative_to_head_base_radial_velocity_head_tip_90th
	d_eigen_projection_6_abs_90th
	d_curvature_std_tail_abs_90th
	relative_to_head_base_radial_velocity_head_tip_IQR
	length_IQR
	width_head_base_IQR
	eigen_projection_1_abs_IQR
	curvature_head_abs_IQR
	curvature_hips_abs_IQR
	curvature_midbody_abs_IQR
	curvature_neck_abs_IQR
	curvature_tail_abs_IQR
	curvature_mean_head_abs_IQR
	curvature_mean_neck_abs_IQR
	curvature_mean_midbody_abs_IQR
	curvature_mean_hips_abs_IQR
	curvature_mean_tail_abs_IQR
	curvature_std_head_abs_IQR
	curvature_std_neck_abs_IQR
	curvature_std_midbody_abs_IQR
	curvature_std_hips_abs_IQR
	curvature_std_tail_abs_IQR
	d_relative_to_head_base_radial_velocity_head_tip_IQR
	d_eigen_projection_6_abs_IQR
	motion_mode_backward_duration_50th
	motion_mode_forward_duration_50th
	area_norm_10th
	area_norm_50th
	d_curvature_midbody_norm_abs_90th
	area_norm_90th
	d_curvature_midbody_norm_abs_IQR
	curvature_head_10th
	curvature_hips_10th
	curvature_midbody_10th
	curvature_neck_10th
	curvature_mean_head_10th
	curvature_mean_neck_10th
	curvature_std_head_10th
	curvature_std_neck_10th
	curvature_std_midbody_10th
	d_eigen_projection_6_10th
	curvature_head_50th
	curvature_hips_50th
	curvature_mean_head_50th
	curvature_mean_neck_50th
	curvature_std_head_50th
	curvature_std_neck_50th
	curvature_std_midbody_50th
	relative_to_body_angular_velocity_neck_50th
	angular_velocity_neck_50th
	relative_to_neck_angular_velocity_head_tip_50th
	angular_velocity_head_base_50th
	relative_to_head_base_angular_velocity_head_tip_50th
	angular_velocity_hips_50th
	relative_to_tail_base_angular_velocity_tail_tip_50th
	angular_velocity_tail_tip_50th
	eigen_projection_2_50th
	eigen_projection_3_50th
	d_curvature_head_50th
	d_curvature_neck_50th
	d_curvature_mean_head_50th
	d_curvature_mean_neck_50th
	d_curvature_mean_hips_50th
	d_curvature_std_head_50th
	d_curvature_std_neck_50th
	d_curvature_std_midbody_50th
	d_curvature_std_hips_50th
	d_relative_to_body_angular_velocity_neck_50th
	d_relative_to_body_angular_velocity_hips_50th
	d_relative_to_body_angular_velocity_tail_tip_50th
	d_angular_velocity_tail_base_50th
	d_angular_velocity_head_tip_50th
	d_eigen_projection_2_50th
	d_eigen_projection_5_50th
	d_eigen_projection_6_50th
	curvature_head_90th
	curvature_hips_90th
	curvature_midbody_90th
	curvature_neck_90th
	curvature_tail_90th
	curvature_mean_head_90th
	curvature_mean_neck_90th
	curvature_mean_hips_90th
	curvature_mean_tail_90th
	curvature_std_head_90th
	curvature_std_neck_90th
	curvature_std_midbody_90th
	curvature_std_hips_90th
	eigen_projection_1_90th
	d_eigen_projection_6_90th
	curvature_head_IQR
	curvature_midbody_IQR
	curvature_neck_IQR
	curvature_mean_head_IQR
	curvature_std_head_IQR
	curvature_std_neck_IQR
	curvature_std_midbody_IQR
	curvature_std_hips_IQR
	curvature_std_tail_IQR
	eigen_projection_1_IQR
	d_eigen_projection_6_IQR
	d_path_curvature_body_norm_10th
	d_path_curvature_body_norm_50th
	curvature_std_tail_norm_50th
	blob_area_10th
	blob_perimeter_10th
	blob_box_length_10th
	blob_hu2_10th
	blob_hu3_10th
	blob_area_50th
	blob_perimeter_50th
	blob_box_length_50th
	blob_quirkiness_50th
	blob_hu0_50th
	blob_hu1_50th
	blob_hu3_50th
	d_blob_area_50th
	d_blob_box_length_50th
	d_blob_compactness_50th
	d_blob_hu0_50th
	d_blob_hu1_50th
	d_blob_hu2_50th
	d_blob_hu3_50th
	d_blob_hu4_50th
	d_blob_hu6_50th
	blob_area_90th
	blob_perimeter_90th
	blob_box_length_90th
	blob_quirkiness_90th
	blob_hu1_90th
	blob_hu4_90th
	blob_hu5_90th
	blob_perimeter_IQR
	blob_compactness_IQR
	blob_solidity_IQR
